# Supplementary material for: Further validation of the association between MAPT haplotype-tagging polymorphisms and Alzheimer’s disease: neuropsychological tests, cerebrospinal fluid biomarkers, and APOE genotype
Source: Front Mol Neurosci. 2024 Sep 25;17:1456670. doi: 10.3389/fnmol.2024.1456670 (PMC11461444; doi:10.3389/fnmol.2024.1456670)
Supplement: Supplementary file 1 [file Table_1.XLS]

## Sheet: Sheet1
Supplementary table 1. Levels of variables collected by neuropsychological tests in patients with different MAPT genotypes and haplotypes.
		Variables collected by neuropsychological tests
			MMSE	Modified MMSE	ADAS-Cog	Stroop interference	Stroop i erors	Stroop effect	Stroop effect errors	Color nam	Word nam	ROCFT	ROCFT D	BNT	BNT corr	CDT	CDR	NPI-total	NPI-a	NPI-b	NPI-c	NPI-d	NPI-e	NPI-f	NPI-g	CVLT1_5	CVLT d	CVLT d cue	CVLT rec corr	VAT	VAT time	VAT t average	VRT SRT	VRT CRT	VRT DRT	WPLR coor	WPLR incorr	WPLR t corr	WPLR t incorr	PPLR corr	PPLR incorr	PPLR t corr	PPLR t incorr	RN corr	RN incorr	RN t corr	RN t incorr	RN t av corr	RN t av incorr
rs1467967	AA	N	98	83	66	53	51	54	51	54	53	56	49	58	50	75	49	39	49	49	49	55	55	54	55	60	60	60	60	63	63	63	49	49	49	63	63	63	62	61	61	61	61	63	63	63	63	63	59
		Mean	20.7347	30.8795	24.195	148.949	13.4118	84.5185	4.21569	65	68.0566	22.1875	2.82653	40.0517	37	6.81333	0.908163	9.20513	0.734694	0.979592	0.591837	1.90909	1.14545	0.740741	2.27273	22.1	2.21667	3.83333	13.2667	1008.14	278.908	7.79556	519.407	801.506	318.834	11.746	18.2381	38.5669	150.512	13.2787	16.5574	55.1118	179.251	37.1429	2.85714	71.7652	9.49857	1.99143	2.58983
		Std. Deviation	5.17438	18.7053	15.8234	109.971	14.2649	67.1253	7.86972	56.9869	87.2539	11.9824	4.3368	12.6525	12.7855	2.47525	0.781781	8.70626	2.08941	2.7271	1.71899	2.64766	2.11186	2.38062	3.39637	11.9316	3.19476	3.20046	2.62237	331.561	203.022	5.7122	369.11	921.029	649.706	3.60988	3.60875	14.1546	61.8727	6.85354	6.78608	24.9792	118.099	3.13079	3.13079	30.3713	13.6294	0.976475	1.81924
	AG	N	95	83	65	54	50	54	49	54	54	51	42	51	43	81	37	23	38	38	38	49	49	48	49	52	52	52	52	55	55	55	50	49	49	55	55	55	55	55	55	55	55	53	53	53	53	53	53
		Mean	20.8526	35.1446	28.3312	143.667	15.9	93.7222	6.38776	66.963	56.0185	20	5.60714	38.6863	34.6279	6.45062	1.2973	8.26087	0.5	1.28947	0.394737	2.34694	1.16327	0.604167	3.04082	20.5385	1.94231	3.40385	12.1346	977.973	279.13	7.75382	460.431	662.407	223.095	12.8545	17.0182	41.185	149.022	13.4	15.9636	48.2461	153.066	35.9623	4.03774	63.4513	15.6226	2.03019	2.02453
		Std. Deviation	5.03386	24.9571	17.894	110.655	18.7347	76.6729	11.9108	52.5141	37.7552	14.0695	6.21126	14.1485	13.727	2.46679	2.26832	8.19766	1.70452	3.72651	1.15172	3.06561	3.02315	1.88769	4.06694	12.5502	3.0577	3.38543	3.86045	467.791	238.246	6.61544	409.367	828.52	480.61	4.96065	4.80159	16.4492	85.1332	8.03603	8.04378	23.9266	98.4721	7.52933	7.52933	26.1845	44.7576	1.45689	1.90898
	GG	N	24	22	15	13	13	12	11	13	13	13	12	13	10	20	10	6	12	12	12	14	15	15	15	12	12	12	12	18	18	18	17	17	17	18	18	18	18	17	17	17	17	18	18	18	18	18	14
		Mean	23.125	35.1818	16.8753	153.308	16.2308	78.5833	3.09091	70.2308	51.3077	23.9615	6.91667	42.8462	39.9	7.225	0.55	13.5	1.91667	2.66667	0.833333	2.35714	2	0.8	2.4	25.5833	2.75	4.16667	14.5	1041.27	1321.75	5.60278	384.035	709.253	325.224	14.8333	15.1667	44.6924	130.401	19.1176	10.8235	62.2779	112.171	37.6111	2.05556	61.7989	5.935	1.65667	2.10571
		Std. Deviation	3.98162	23.3169	8.72725	100.619	18.9083	55.2292	4.86733	55.8975	23.6868	10.6467	8.77453	11.2387	12.6267	2.50513	0.158114	27.2011	3.52803	3.82179	1.85047	3.45537	2.59119	2.11119	4.28952	16.0367	4.22385	3.99621	0.797724	329.032	4754.9	3.40874	198.837	878.977	760.8	5.49063	5.49063	15.8157	52.2871	7.18403	7.14349	21.2191	92.8103	2.81046	2.12747	21.0725	6.6519	0.643273	1.36782
rs242557	AA	N	33	30	22	22	21	21	18	22	22	22	22	19	16	30	16	11	16	16	16	20	20	19	20	19	19	19	19	21	21	21	19	19	19	21	21	21	21	21	21	21	21	21	21	21	21	21	20
		Mean	22.2727	28.0333	19.6632	154.877	12.8095	87.1905	4.72222	58.3636	67.3182	24.4545	4.31818	44.4737	43.0625	7.1	0.78125	12	0	0.875	0.8125	2.2	1.4	0.210526	2.05	23.9474	2.84211	4.42105	13.3158	914.974	201.646	5.59857	451.197	706.694	281.151	12.2857	17.6667	41.5226	155.056	15.3333	14.5714	57.3519	133.587	37.1905	2.80952	68.3229	10.1167	1.88333	2.816
		Std. Deviation	4.99545	15.5774	13.6606	96.6271	12.8943	62.3158	10.1622	40.2155	66.1646	10.7614	5.99513	10.5429	8.48111	2.38313	0.657489	10.3923	0	1.78419	1.42449	2.1176	2.94511	0.917663	2.92853	13.5707	3.84799	3.99049	2.08307	279.889	98.1532	2.72732	204.938	810.491	721.228	4.38341	4.39697	19.358	80.1505	7.00238	7.08923	28.6998	78.8334	4.78141	4.78141	35.327	20.0623	0.978301	2.14031
	AG	N	96	86	65	52	48	54	50	53	53	55	46	57	48	79	45	27	40	40	40	52	52	51	52	58	58	58	58	68	68	68	54	53	53	68	68	68	67	67	67	67	67	68	68	68	68	68	64
		Mean	20.6771	34.8721	25.6122	164.981	15.3542	100.204	6.58	68.1321	57.0566	20.5364	4.3913	40.2807	36.75	6.74684	0.844444	7.55556	0.425	0.85	0.3	2.34615	1.46154	0.686275	2.90385	22.5	2.43103	4.03448	12.6552	1081.1	323.692	8.68765	519.362	762.738	286.56	12.3235	17.5735	41.1701	151.485	13.7761	16.0746	54.5093	172.454	35.8676	4.04412	69.6081	15.4321	2.15353	2.51094
		Std. Deviation	4.9172	23.9169	16.2891	133.885	16.0723	77.8255	10.797	50.0377	46.4871	13.1311	5.69494	13.3667	12.8121	2.43489	0.6642	7.65272	1.59948	2.69425	1.09075	3.12413	2.71857	2.30209	4.27147	13.6436	3.31986	3.32437	3.83681	454.134	255.877	6.88184	435.581	878.267	551.246	4.30356	4.16208	15.2029	67.4506	7.37691	7.25783	23.6704	113.335	6.54697	6.50702	28.4217	39.4206	1.39903	1.88672
	GG	N	88	72	59	46	45	45	43	46	45	43	35	46	39	67	35	30	43	43	43	46	47	47	47	47	47	47	47	47	47	47	43	43	43	47	47	47	47	45	45	45	45	45	45	45	45	45	42
		Mean	21	33.5278	27.0195	123.022	15.2	73.9111	3.44186	68.3478	62.0889	21.0814	4.57143	37.2174	32.9487	6.44776	1.35714	9.8	1.4186	1.88372	0.674419	1.8913	0.978723	0.893617	2.51064	20.0213	1.53191	2.95745	13.0638	921.593	648.282	6.59787	427.508	696.203	268.693	13.1489	16.8511	38.8896	137.649	13.9333	15.3111	49.2793	153.335	37.8444	2.15556	62.8529	6.03133	1.70867	1.72762
		Std. Deviation	5.14391	22.3045	17.5165	73.9001	19.2337	62.4783	7.88399	65.0081	79.3879	13.2566	6.35835	13.413	14.1978	2.566	2.35326	13.667	2.84716	4.08953	1.8863	2.99056	2.26014	2.30533	3.56841	10.7653	2.78077	2.99969	2.62434	304.383	2942.55	4.94686	331.154	905.803	611.5	4.98249	4.98249	13.759	72.4938	8.27757	8.25949	23.3103	113.15	2.63676	2.63676	22.6742	8.97522	0.718425	1.41467
rs3785883	AA	N	19	16	14	11	11	11	10	11	11	12	9	10	10	17	10	8	10	10	10	11	11	10	11	10	10	10	10	10	10	10	9	9	9	10	10	10	10	9	9	9	9	10	10	10	10	10	9
		Mean	20.2105	29.3125	29.8657	113.636	12	57.5455	0.6	69.2727	90.7273	22.3333	4.16667	35.3	32.6	6.64706	1.15	6.75	0.1	1.2	0	1.45455	1.27273	0.4	3.72727	25.6	3.1	4.7	13.7	1083.86	282.009	10.174	438.573	573.247	134.676	12.5	17.5	43.2521	148.274	15.3333	14	62.5142	159.45	35.6	4.4	51.12	3.54	1.86	1.14444
		Std. Deviation	6.2856	17.8427	22.3905	79.1875	16.2542	46.1267	1.26491	87.6346	145.816	15.0549	4.86056	16.8196	16.8338	2.78256	1.1068	8.22453	0.316228	3.79473	0	2.80584	3.58025	1.26491	4.90083	14.3155	4.62961	4.32178	2.31181	840.548	300.606	9.86256	204.852	217.623	36.788	4.92725	4.92725	16.5856	67.5703	8.06226	7.4162	32.1238	119.457	10.793	10.793	15.4982	7.16771	1.59597	1.07948
	AG	N	63	53	42	31	29	31	30	31	31	29	26	30	25	51	27	17	27	27	27	33	33	32	33	31	31	31	31	34	34	34	30	30	30	34	34	34	34	34	34	34	34	34	34	34	34	34	32
		Mean	20.7302	35.0943	27.8745	134.871	18.2414	95.4516	7.66667	66	62.7419	21.4138	4.15385	39.9667	35	6.58824	0.962963	7.35294	1.48148	1.59259	0.592593	2.48485	0.727273	0.6875	3.12121	19.8065	1.77419	3.19355	13.2581	965.038	234.874	6.44118	568.322	1019.87	459.202	12.4118	17.5	42.6278	167.437	13.2647	16.5882	52.1978	184.23	36.7353	3.26471	71.1082	10.62	2.01	2.52437
		Std. Deviation	5.0264	22.9676	15.1246	81.1483	20.772	73.9229	12.8045	57.1868	48.5297	12.0224	5.43833	10.0051	10.2956	2.31669	0.678317	8.87371	2.62195	3.75458	2.04299	2.94874	1.52628	1.94169	4.37862	10.8056	2.56528	3.11362	2.82805	295.985	103.409	2.92085	572.179	1399.19	908.721	4.40466	4.37105	18.613	83.2802	7.01215	6.88484	21.419	117.693	4.50124	4.50124	32.8489	17.9067	1.07216	1.56804
	GG	N	135	119	90	78	74	78	71	79	78	79	68	82	68	108	59	43	62	62	62	74	75	75	75	83	83	83	83	92	92	92	77	76	76	92	92	92	91	90	90	90	90	90	90	90	90	90	85
		Mean	21.3185	32.9832	23.3631	156.594	13.9054	89.4359	4.59155	66.2152	55.8462	21.3291	4.58088	40.2561	37.3088	6.75	1.02542	10.4884	0.596774	1.19355	0.612903	2.09459	1.49333	0.733333	2.21333	22.0602	2.18072	3.74699	12.6867	1004.28	499.011	7.58359	441.614	632.021	224.937	12.6848	17.2609	39.3205	139.556	14.2556	15.3556	52.6303	150.677	36.8667	3.06667	67.4181	12.6307	1.95489	2.33529
		Std. Deviation	4.85099	22.4337	15.9958	120.41	15.0962	71.1794	8.55332	48.1823	49.4395	12.822	6.29772	13.6841	13.544	2.51677	1.84396	12.2268	2.1152	3.02903	1.39501	2.92448	2.76744	2.32107	3.29329	13.02	3.27274	3.305	3.38551	350.373	2106.66	6.10387	267.606	587.494	455.122	4.60274	4.51583	13.9059	65.6671	7.82184	7.83153	24.6982	104.041	4.75749	4.7019	26.4139	34.5646	1.1488	1.93958
rs2471738	TT	N	9	8	7	7	6	7	6	7	7	7	7	5	5	9	7	5	6	6	6	7	7	6	7	6	6	6	6	6	6	6	5	5	5	6	6	6	6	6	6	6	6	6	6	6	6	6	5
		Mean	21.3333	22.25	19.9143	149.286	13.1667	86.2857	0.5	56.5714	68.8571	23.0714	3.28571	48.4	43.6	7.55556	0.857143	18	0	0.666667	0.666667	3.14286	3.57143	0	3.85714	28.6667	4.5	6.16667	13.5	1125.61	203.957	5.165	548.54	679.196	232.122	12.8333	17.1667	39.95	140.053	17.5	12.3333	61.3717	117.52	38.1667	1.83333	79.9	4.01667	2.07833	1.92
		Std. Deviation	5.04975	3.99106	19.8369	78.7649	15.4715	67.4184	1.22474	45.5992	46.4307	11.0846	5.70714	5.59464	5.68331	2.55495	0.988024	7.03562	0	1.63299	1.63299	2.19306	4.27618	0	4.18045	9.35236	3.27109	3.12517	1.3784	452.733	68.3965	2.01623	346.679	451.307	229.251	5.63619	5.63619	18.6744	46.1271	6.94982	7.00476	28.2068	73.3795	1.47196	1.47196	55.0276	3.86027	1.4077	1.08028
	TC	N	77	66	47	37	36	37	34	37	37	39	35	38	33	64	29	20	30	30	30	37	37	36	37	40	40	40	40	53	53	53	41	41	41	53	53	53	53	52	52	52	52	53	53	53	53	53	51
		Mean	21.6753	38.5455	25.2736	141.027	14.1944	77.5135	3.32353	64.4865	57.1892	22.3462	4.2	36.8947	34.6667	6.875	0.844828	6.4	0.466667	0.766667	0.4	1.89189	0.756757	0.861111	3	20.975	1.825	3.45	12.925	1034.9	308.108	8.22717	494.977	762.487	272.712	12.1132	17.7547	41.155	156.286	14.3654	15.5192	55.627	165.094	37.0189	2.98113	67.1862	8.46189	1.92528	2.26863
		Std. Deviation	4.60103	24.1662	14.2927	88.808	15.8038	49.0196	7.1931	40.1778	50.2841	13.0949	5.92502	14.015	13.2492	2.24139	0.584066	5.45218	1.38298	2.17641	1.24845	2.87502	2.12662	2.52024	4.06202	11.1182	2.70695	3.07137	3.43726	441.081	235.564	6.16817	437.207	965.852	618.604	4.32195	4.15519	17.6521	76.1906	7.1071	6.99997	22.8053	105.831	5.32588	5.32588	25.5545	13.9548	0.976904	1.76312
	CC	N	131	114	92	76	72	76	71	77	76	74	61	79	65	103	60	43	63	63	63	74	75	75	75	78	78	78	78	77	77	77	70	69	69	77	77	77	76	75	75	75	75	75	75	75	75	75	70
		Mean	20.6641	30.9825	25.6986	149.767	15.2778	93.3684	6.28169	68.2727	61.8553	20.8243	4.70492	40.6203	36.5538	6.50485	1.125	9.5814	1.01587	1.61905	0.603175	2.17568	1.29333	0.666667	2.29333	21.6667	2.14103	3.61538	12.859	966.761	508.59	7.16104	456.634	712.045	286.109	12.9221	17.0649	39.9797	141.469	13.6	15.88	50.8432	159.598	36.4267	3.49333	66.0832	14.1421	1.97827	2.34686
		Std. Deviation	5.26032	21.1509	17.4155	119.864	17.5485	78.94	10.863	61.1744	71.0291	12.8437	6.03488	12.7604	13.4211	2.60043	1.85633	12.7955	2.56208	3.7906	1.66113	2.99478	2.50283	2.02907	3.61593	13.4605	3.42915	3.44994	3.16115	346.955	2301.32	5.83695	328.321	842.815	610.498	4.64182	4.63777	13.5096	69.0544	7.98478	7.97794	25.176	113.43	5.49735	5.44598	26.7155	37.9543	1.26703	1.91962
rs7521	AA	N	40	33	31	25	22	25	21	25	25	25	22	25	19	29	18	10	21	21	21	26	27	27	27	25	25	25	25	24	24	24	22	21	21	24	24	24	23	23	23	23	23	23	23	23	23	23	21
		Mean	20.275	32.7879	27.3797	146.72	13.6364	92.84	5.42857	68.88	56.12	19.06	5.70455	41.88	38.7895	7.01724	1	16.5	1.42857	2.52381	0.952381	3.11538	1.2963	1.51852	2.74074	20.28	1.96	3.12	13.56	853.748	187.807	5.21708	388.949	431.76	96.2424	13.5	16.5	43.8449	146.404	15.3478	13.2609	54.392	128.161	36.8696	2.86957	62.9374	9.61	1.78043	2.30952
		Std. Deviation	5.63409	23.7694	20.6526	103.103	15.8461	75.5539	10.5336	56.8626	42.9247	13.3458	7.11915	14.2925	14.1875	2.46578	0.822478	22.0215	2.76715	4.70764	2.39742	4.16967	2.853	3.20301	4.25705	12.033	3.00666	3.24448	3.02875	278.527	109.868	3.05401	293.062	189.31	57.6836	5.36494	5.36494	17.3071	86.4892	7.35841	7.19986	22.5625	88.0685	4.38286	4.12646	22.1446	17.121	0.859347	2.06716
	AG	N	127	112	79	65	63	65	61	66	65	63	56	66	57	105	51	40	54	54	54	62	62	62	62	68	68	68	68	81	81	81	71	71	71	81	81	81	81	81	81	81	81	80	80	80	80	80	77
		Mean	21.5906	35.2321	23.2181	126.174	13.0317	82.9231	5.22951	60.1515	50.4923	24.2698	4.91964	39.803	35.9298	6.68095	1.10784	7.775	0.796296	1.22222	0.444444	2.09677	1.25806	0.403226	2.59677	23.2353	2.19118	3.95588	12.7647	1002.68	526.137	7.99025	478.604	791.333	327.487	12.9383	16.963	40.4697	143.346	13.9136	15.9753	51.9957	161.344	36.85	3.15	65.7413	12.9854	1.929	2.26727
		Std. Deviation	4.77818	23.6029	14.8005	71.1849	16.7197	64.7042	9.60277	48.5406	29.7543	11.0391	6.13468	12.8269	13.131	2.42099	1.99076	7.4644	2.35027	3.20181	1.09315	2.65324	2.52811	1.61407	3.68185	13.363	3.47381	3.46597	3.20502	337.417	2242.59	6.29258	410.97	1043.67	695.512	4.55891	4.4369	14.7422	70.5581	8.21462	8.13015	26.2381	111.83	5.00152	5.00152	27.0885	36.2768	1.22176	1.82666
	GG	N	50	43	36	30	29	30	29	30	30	32	25	31	27	42	27	18	24	24	24	30	30	28	30	31	31	31	31	31	31	31	23	23	23	31	31	31	31	29	29	29	29	31	31	31	31	31	28
		Mean	20.3	28.5116	28.0147	192.533	19.6207	95.2333	4.44828	78.2333	87.1333	17.7656	2.24	38.0323	35.2963	6.5	0.87037	8.55556	0.208333	0.416667	0.416667	1.4	1.23333	0.535714	2.5	19.8065	2.22581	3.54839	12.7097	1107.65	309.368	7.93581	541.884	805.977	296.115	11.0323	18.9677	37.7106	157.962	13.5172	16.3103	55.566	180.804	36.3548	3.64516	73.8597	8.81871	2.18097	2.375
		Std. Deviation	5.06388	15.9603	15.9929	158.747	17.2615	78.4864	9.5266	63.8968	110.521	14.4423	3.45543	12.955	12.7122	2.64345	0.613825	7.78552	0.658005	0.974308	1.44212	1.71404	2.5008	1.73167	3.67423	11.1965	2.91787	3.17111	3.26796	540.651	241.944	6.1236	281.115	575.231	525.445	3.45913	3.45913	15.3594	60.4604	5.94391	5.80704	20.6522	112.647	6.68605	6.68605	32.7891	15.5492	1.18323	1.67766
MAPT haplotypes	H1H1	N	155	136	108	89	83	88	80	89	89	84	76	87	72	130	68	44	71	71	71	86	87	86	87	90	90	90	90	99	99	99	85	84	84	99	99	99	98	98	98	98	98	97	97	97	97	97	92
		Mean	21.2	34.1397	24.6071	141.779	14.988	90.5	5.675	64.0112	59.5281	22.369	4.875	41.2184	37.875	6.76154	0.875	9.61364	0.788732	1.40845	0.619718	2.45349	1.37931	0.686047	2.55172	22.3	2.24444	3.75556	12.8556	958.392	437.269	6.69606	489.275	767.73	299.199	12.9293	16.9899	41.6688	146.514	14.6735	14.9286	53.3443	149.308	36.9381	3	67.0159	11.9522	1.9334	2.3813
		Std. Deviation	5.08806	23.0449	16.5941	86.4944	16.8866	71.1324	10.5971	48.6643	46.8009	12.3567	6.23866	13.2607	13.0696	2.4162	0.709083	12.5239	2.1442	3.35762	1.65068	3.14608	2.70762	2.18154	3.79951	12.4255	3.21272	3.35975	3.26218	314.312	2028.87	4.51276	410.63	982.379	670.774	4.89534	4.80326	16.7363	75.1026	7.76162	7.72498	24.6273	101.907	4.84083	4.78931	28.409	33.5353	1.17808	1.86915
	H1H2	N	59	49	37	31	31	32	31	32	31	35	27	34	30	43	28	24	28	28	28	32	32	31	32	33	33	33	33	36	36	36	30	30	30	36	36	36	36	34	34	34	34	36	36	36	36	36	33
		Mean	20.5593	31.449	26.9016	162.161	14.3871	81.375	3.48387	73.1875	64.5484	19.8571	3.2037	36.3235	32.9667	6.37209	1.375	8.625	0.785714	1.03571	0.357143	1.3125	0.9375	0.709677	2.75	20.7273	1.9697	3.48485	13.1212	1120.94	367.939	9.73722	434.444	624.038	225.047	11.8056	18.1944	37.5134	150.275	12.5882	17.2059	53.5873	189.747	36.1389	3.86111	67.8881	10.3411	2.05667	2.08788
		Std. Deviation	4.94895	20.2876	16.4895	156.283	16.7902	68.4533	6.65768	68.5568	98.3259	13.3739	4.86403	12.3919	12.8506	2.61883	2.59496	7.88401	2.36263	3.14445	1.19301	1.95823	2.18407	2.05254	3.80153	13.2058	3.33996	3.38306	3.00788	537.684	310.512	8.30033	219.087	452.229	342.629	3.35363	3.35363	10.244	60.5177	6.981	6.817	23.9066	124.745	6.49022	6.49022	26.8563	16.919	1.12664	1.72097
	H2H2	N	3	3	1	0	0	0	0	0	0	1	0	1	1	3	0	0	0	0	0	0	0	0	0	1	1	1	1	1	1	1	1	1	1	1	1	1	1	1	1	1	1	1	1	1	1	1	1
		Mean	23	23.3333	38.6							0		32	22	8.33333										10	0	4	11	809.38	179.38	4.98	379.42	578.6	199.18	9	21	23.66	106.89	6	24	24.37	176.22	39	1	52	1.6	1.3	1.6
		Std. Deviation	3.4641	2.88675												2.88675
