# Supplementary material for: Further validation of the association between MAPT haplotype-tagging polymorphisms and Alzheimer’s disease: neuropsychological tests, cerebrospinal fluid biomarkers, and APOE genotype
Source: Front Mol Neurosci. 2024 Sep 25;17:1456670. doi: 10.3389/fnmol.2024.1456670 (PMC11461444; doi:10.3389/fnmol.2024.1456670)
Supplement: Supplementary file 2 [file Table_2.XLS]

## Sheet: Sheet1
Supplementary Table 2. Levels of fluid biomarkers in patients with different MAPT genotypes and haplotypes.
			YKL-40 (pg/ml)	CSF S100B (pg/ml)	Plasma S100B (pg/ml)	CSF NfL (pg/ml)	Plasma NfL (pg/ml)	pT181/Aβ1-42
rs1467967	AA	N	96	62	60	62	64	99
		Mean	156058	728.141	37.387	131.426	1023.94	0.189487
		Std. Deviation	101368	446.646	59.6126	74.6644	602.369	0.169789
	AG	N	91	61	60	54	61	93
		Mean	156304	689.729	34.8675	140.336	1120.47	0.180598
		Std. Deviation	86583.3	403.002	27.1473	75.294	645.84	0.160107
	GG	N	23	14	15	14	14	24
		Mean	141904	674.527	37.9333	122.5	1136.44	0.134094
		Std. Deviation	55862.3	228.514	19.8044	49.5015	820.117	0.155378
rs242557	AA	N	33	20	16	18	19	33
		Mean	194487	787.173	35.5152	134.397	897.322	0.179135
		Std. Deviation	154742	494.033	27.1517	83.5904	389.41	0.125228
	AG	N	92	60	65	58	66	97
		Mean	147967	707.27	30.1663	125.735	1102.26	0.189393
		Std. Deviation	73433.3	439.202	18.3601	74.368	745.235	0.172192
	GG	N	85	57	54	54	54	86
		Mean	146329	675.122	43.9855	143.144	1110.99	0.168494
		Std. Deviation	69383	339.337	64.515	66.4896	573.434	0.169085
rs3785883	AA	N	18	12	12	12	12	18
		Mean	132720	694.51	75.6123	116.128	966.316	0.271632
		Std. Deviation	67368.5	583.895	127.839	61.6838	446.583	0.285293
	AG	N	60	38	37	34	38	61
		Mean	149228	558.269	42.1684	120.982	1170.39	0.18044
		Std. Deviation	69108.7	273.994	31.4256	59.774	679.65	0.139212
	GG	N	132	87	86	84	89	137
		Mean	160048	771.417	28.3336	142.079	1053.05	0.166984
		Std. Deviation	101534	416.544	14.6619	77.7683	649.826	0.150429
rs2471738	TT	N	9	8	5	8	8	9
		Mean	189953	680.977	53.5543	135.671	1261.49	0.0787556
		Std. Deviation	120364	308.241	38.8773	113.019	1212.16	0.0355576
	TC	N	74	49	53	45	52	77
		Mean	145410	691.142	40.9729	127.584	1108.3	0.183725
		Std. Deviation	68602.6	416.633	65.0501	67.4291	677.958	0.182904
	CC	N	127	80	77	77	79	130
		Mean	157473	716.848	32.0121	137.856	1038.84	0.183981
		Std. Deviation	99430.3	415.379	19.4417	71.1122	540.773	0.156273
rs7521	AA	N	40	23	21	21	22	40
		Mean	174773	661.318	33.3389	127.367	1240.76	0.162256
		Std. Deviation	142087	404.306	21.8511	71.6783	702.237	0.152812
	AG	N	120	78	79	74	79	126
		Mean	152654	727.37	31.05	144.088	1071.3	0.181462
		Std. Deviation	78643.1	409.666	18.5496	73.6239	606.795	0.163791
	GG	N	50	36	35	35	38	50
		Mean	143192	686.568	50.0342	117.267	996.367	0.188372
		Std. Deviation	60120.8	415.383	79.2466	68.623	679.021	0.176001
MAPT haplotypes	H1H1	N	148	93	92	88	95	154
		Mean	159859	688.304	34.6502	132.727	1163.17	0.172039
		Std. Deviation	98543.5	385.684	22.1967	72.8404	706.464	0.157283
	H1H2	N	59	41	40	39	41	59
		Mean	140954	741.89	40.776	135.657	855.909	0.201468
		Std. Deviation	68959.8	466.28	73.8305	74.2971	400.104	0.183976
	H2H2	N	3	3	3	3	3	3
		Mean	164523	743.962	28.4684	157.001	1399.37	0.130862
		Std. Deviation	50048.5	303.984	10.3636	42.5241	563.655	0.0551387
